# Supplementary material for: Psychosocial Distress among Family Members of COVID-19 Patients Admitted to Hospital and Isolation Facilities in the Philippines: A Prospective Cohort Study
Source: J Clin Med. 2022 Sep 5;11(17):5236. doi: 10.3390/jcm11175236 (PMC9457412; doi:10.3390/jcm11175236)
Supplement: Supplementary file 1 [file jcm-11-05236-s001.zip]

Archive with 1 entries (1 files):
- jcm-1831566-supplementary.pdf
